# Supplementary material for: Uncovering miRNA–mRNA Regulatory Networks Related to Olaparib Resistance and Resensitization of BRCA2MUT Ovarian Cancer PEO1-OR Cells with the ATR/CHK1 Pathway Inhibitors
Source: Cells. 2024 May 17;13(10):867. doi: 10.3390/cells13100867 (PMC11119970; doi:10.3390/cells13100867)
Supplement: Supplementary file 1 [file cells-13-00867-s001.zip]

Archive with 1 entries (1 files):
- cells-2949529-supplementary.pdf
